# Supplementary material for: Design of D-Amino Acids SARS-CoV-2 Main Protease Inhibitors Using the Cationic Peptide from Rattlesnake Venom as a Scaffold
Source: Pharmaceuticals (Basel). 2022 Apr 27;15(5):540. doi: 10.3390/ph15050540 (PMC9146215; doi:10.3390/ph15050540)
Supplement: Supplementary file 1 [file pharmaceuticals-15-00540-s001.zip]

Archive with 1 entries (1 files):
- pharmaceuticals-1638194-supplementary.pdf
